# Supplementary material for: The Effects on Parapatric Divergence of Linkage between Preference and Trait Loci versus Pleiotropy
Source: Genes (Basel). 2018 Apr 17;9(4):217. doi: 10.3390/genes9040217 (PMC5924559; doi:10.3390/genes9040217)
Supplement: Supplementary file 1 [file genes-09-00217-s001.zip]

Archive with 43 entries (40 files):
- Servedio and Burger Supplementary Information proofs/
- Servedio and Burger Supplementary Information proofs/FigureS8.pdf
- __MACOSX/
- __MACOSX/Servedio and Burger Supplementary Information proofs/
- __MACOSX/Servedio and Burger Supplementary Information proofs/._FigureS8.pdf
- Servedio and Burger Supplementary Information proofs/FigureS9.pdf
- __MACOSX/Servedio and Burger Supplementary Information proofs/._FigureS9.pdf
- Servedio and Burger Supplementary Information proofs/FigureS11.pdf
- __MACOSX/Servedio and Burger Supplementary Information proofs/._FigureS11.pdf
- Servedio and Burger Supplementary Information proofs/.DS_Store
- __MACOSX/Servedio and Burger Supplementary Information proofs/._.DS_Store
- Servedio and Burger Supplementary Information proofs/FigureS10.pdf
- __MACOSX/Servedio and Burger Supplementary Information proofs/._FigureS10.pdf
- Servedio and Burger Supplementary Information proofs/FigureS12.pdf
- __MACOSX/Servedio and Burger Supplementary Information proofs/._FigureS12.pdf
- __MACOSX/Servedio and Burger Supplementary Information proofs/._Supp Figs S2 S5 S6 S7 S10 S11 S12 editable.docx
- Servedio and Burger Supplementary Information proofs/Supplementary Materials File S1.pdf
- __MACOSX/Servedio and Burger Supplementary Information proofs/._Supplementary Materials File S1.pdf
- Servedio and Burger Supplementary Information proofs/Supplementary Materials File S3.pdf
- __MACOSX/Servedio and Burger Supplementary Information proofs/._Supplementary Materials File S3.pdf
- __MACOSX/Servedio and Burger Supplementary Information proofs/._FigureS4.tex
- Servedio and Burger Supplementary Information proofs/Supplementary Materials File S2.pdf
- __MACOSX/Servedio and Burger Supplementary Information proofs/._Supplementary Materials File S2.pdf
- Servedio and Burger Supplementary Information proofs/Supplementary Materials File S5.pdf
- __MACOSX/Servedio and Burger Supplementary Information proofs/._Supplementary Materials File S5.pdf
- __MACOSX/Servedio and Burger Supplementary Information proofs/._FigureS3.tex
- Servedio and Burger Supplementary Information proofs/Supplementary Materials File S4.pdf
- __MACOSX/Servedio and Burger Supplementary Information proofs/._Supplementary Materials File S4.pdf
- Servedio and Burger Supplementary Information proofs/FigureS2.pdf
- __MACOSX/Servedio and Burger Supplementary Information proofs/._FigureS2.pdf
- Servedio and Burger Supplementary Information proofs/FigureS3.pdf
- __MACOSX/Servedio and Burger Supplementary Information proofs/._FigureS3.pdf
- Servedio and Burger Supplementary Information proofs/FigureS1.pdf
- __MACOSX/Servedio and Burger Supplementary Information proofs/._FigureS1.pdf
- Servedio and Burger Supplementary Information proofs/FigureS4.pdf
- __MACOSX/Servedio and Burger Supplementary Information proofs/._FigureS4.pdf
- Servedio and Burger Supplementary Information proofs/FigureS5.pdf
- __MACOSX/Servedio and Burger Supplementary Information proofs/._FigureS5.pdf
- Servedio and Burger Supplementary Information proofs/FigureS7.pdf
- __MACOSX/Servedio and Burger Supplementary Information proofs/._FigureS7.pdf
- Servedio and Burger Supplementary Information proofs/FigureS6.pdf
- __MACOSX/Servedio and Burger Supplementary Information proofs/._FigureS6.pdf
- __MACOSX/._Servedio and Burger Supplementary Information proofs
